# Supplementary material for: Can polygenic risk scores help explain disease prevalence differences around the world? A worldwide investigation
Source: BMC Genom Data. 2023 Nov 20;24:70. doi: 10.1186/s12863-023-01168-9 (PMC10662565; doi:10.1186/s12863-023-01168-9)
Supplement: Supplementary file 1 — Additional file 1. Age adjusted prevalence data of the 14 disorders in 24 global populations. [file 12863_2023_1168_MOESM1_ESM.xlsx]

## Sheet: Sheet1
Age adjusted prevalence data of the 14 disorders in 24 global populations.
Nationality	Coronary Artery Disease	Alzheimer's Disease	Parkinson's Disease	Type 2 Diabetes	Obesity	Chronic Kidney Disease	Crohn's Disease	Asthma	Type 1 Diabetes	Multiple Sclerosis	Rheumatoid Arthritis	Bipolar Disorder	Schizophrenia	Major Depressive Disorder
Kenya	2.28	0.6	0.06	4	7.1	5.86	0.01	2.81	0.25	0.01	0.28	0.62	0.22	3.51
Nigeria	1.96	0.45	0.07	4.3	8.9	6.79	0.01	3.68	0.25	0.02	0.07	0.56	0.23	2.6
SierraLeone	2.32	0.5	0.07	4.8	8.7	6.55	0.01	2.81	0.2	0.02	0.07	0.55	0.21	3.19
Gambia	2.4	0.51	0.08	5.8	10.3	6.74	0.01	2.87	0.22	0.02	0.07	0.56	0.22	4.46
Greece	1.78	0.68	0.13	9.1	24.9	7.69	0.09	5.79	0.63	0.05	0.24	0.99	0.3	4.42
Italy	2.18	0.8	0.14	8.5	19.9	6.29	0.24	4.33	0.75	0.1	0.24	0.96	0.31	2.75
Spain	1.86	0.7	0.14	9.4	23.8	5.69	0.15	4.95	0.79	0.1	0.25	1.02	0.29	4.05
France	1.79	0.71	0.13	8	21.6	5.99	0.15	7.22	0.6	0.11	0.26	1	0.3	3.07
Hungary	3.53	0.83	0.09	10	26.4	8.33	0.36	3.56	0.39	0.05	0.24	0.58	0.31	1.87
Poland	2.32	0.84	0.12	9.5	23.1	8.02	0.19	5.88	0.34	0.07	0.31	0.6	0.32	1.3
Germany	2.19	0.74	0.14	7.4	22.3	6.41	0.24	4.55	0.61	0.1	0.25	0.82	0.29	2.62
Denmark	1.95	0.66	0.13	6.1	19.7	6.48	0.25	5.29	0.68	0.14	0.35	1.04	0.27	2.68
UnitedKingdom	1.8	0.63	0.14	7.7	27.8	5.71	0.26	10.07	0.7	0.14	0.43	1.2	0.27	3.33
Pakistan	4.28	0.46	0.07	9.8	8.6	8.83	0.02	1.77	0.25	0.02	0.32	0.4	0.29	2.94
India	3.56	0.43	0.08	7.8	3.9	9.37	0.02	2.75	0.26	0.02	0.25	0.36	0.29	2.61
Srilanka	1.95	0.64	0.12	7.9	5.2	12.14	0.01	3.73	0.1	0.01	0.1	0.35	0.32	1.57
Bangladesh	3.49	0.52	0.07	8	3.6	7.01	0.02	1.43	0.23	0.02	0.32	0.4	0.28	3.61
China	2.49	0.84	0.16	9.4	6.2	8.7	0.05	2.11	0.12	0.01	0.23	0.19	0.33	1.51
Vietnam	1.75	0.64	0.11	4.9	2.1	10.39	0.02	3.23	0.09	0.01	0.11	0.35	0.34	1.14
Japan	1.18	0.86	0.08	10.1	4.3	9.49	0.32	4.22	0.41	0.02	0.27	0.7	0.33	1.69
Mexico	2.17	0.55	0.1	10.4	28.9	14.3	0.04	2.95	0.14	0.02	0.46	0.97	0.3	2.88
PuertoRico	3.79	0.6	0.1	10.3	NA	10.28	0.03	9.05	0.29	0.02	0.3	1	0.31	2.1
Colombia	1.91	0.63	0.09	8	22.3	10.59	0.03	3.68	0.16	0.02	0.29	0.78	0.3	1.5
Peru	1.14	0.58	0.11	6.9	19.7	10.29	0.02	4.56	0.19	0.02	0.26	0.97	0.29	1.38
