# Supplementary material for: Can polygenic risk scores help explain disease prevalence differences around the world? A worldwide investigation
Source: BMC Genom Data. 2023 Nov 20;24:70. doi: 10.1186/s12863-023-01168-9 (PMC10662565; doi:10.1186/s12863-023-01168-9)
Supplement: Supplementary file 2 — Additional file 2. Average PRS of each disorder in the nine European populations. Each sheet represents the score calculated using SNPs at different p-value thresholds. [file 12863_2023_1168_MOESM2_ESM.xlsx]

## Sheet: EUR_5E-08
Average PRS of each disorder in the nine European populations (PRS p-value threshold: p < 5E-08
Nationality	Coronary Artery Disease	Alzheimer's Disease	Parkinson's Disease	Type 2 Diabetes	Obesity	Chronic Kidney Disease	Crohn's Disease	Asthma	Type 1 Diabetes	Multiple Sclerosis	Rheumatoid Arthritis	Bipolar Disorder	Schizophrenia	Major Depressive Disorder
Greece	0.274518	1.66536	-0.771239	0.496598	0.29492	1.56523	1.29426	-1.13641	-1.7823	0.591226	-0.432395	0.997725	-0.435906	1.24738
Italy	0.390312	0.454905	-0.754855	1.32833	-0.956526	-0.527866	1.42053	-0.828382	-0.638398	0.238429	0.204019	0.905094	-1.92964	1.76819
Spain	-1.48424	0.746861	-1.6229	-1.92738	-1.30002	0.97092	-0.491428	0.967897	-0.248226	1.25581	-1.68432	0.375349	0.437658	-0.0913874
France	-1.15448	-1.07633	-0.32742	0.103625	-1.00061	-0.01684	0.104683	0.913638	1.2003	0.433	-0.273716	-0.259924	-0.323619	-1.27333
Hungary	1.6746	-0.553086	1.26791	-0.13834	0.913113	-1.24103	0.730757	0.866874	1.04679	-0.0820731	0.867503	-1.12606	0.405631	-0.669711
Poland	0.725099	0.322362	1.454	1.24748	0.0107106	-0.116931	-1.37922	-0.0184091	0.946194	-0.299348	1.37862	0.342384	0.957062	-1.06173
Germany	0.529053	0.649526	0.175209	-0.0113993	-0.46445	-0.633529	-0.0136119	-1.4351	-0.776332	-0.940688	0.782724	-1.64073	-0.84746	-0.142743
Denmark	-0.769523	-0.981365	0.584762	-0.754492	1.0014	1.08935	-1.17239	1.1144	0.505466	-2.03557	0.365836	1.15628	0.376101	-0.0709641
UnitedKingdom	-0.185337	-1.22824	-0.0054739	-0.344427	1.50146	-1.0893	-0.493578	-0.444506	-0.253499	0.839217	-1.20827	-0.750129	1.36017	0.294305

## Sheet: EUR_1E-05
		Average PRS of each disorder in the nine European populations (PRS p-value threshold: p < 1E-05
Nationality	Nationality	Coronary Artery Disease	Alzheimer's Disease	Parkinson's Disease	Type 2 Diabetes	Obesity	Chronic Kidney Disease	Crohn's Disease	Asthma	Type 1 Diabetes	Multiple Sclerosis	Rheumatoid Arthritis	Bipolar Disorder	Schizophrenia	Major Depressive Disorder
Greece	Greece	0.687087	0.709002	-0.45211	1.36889	0.745229	1.01711	0.429074	0.983754	-1.21046	0.214189	-0.0352953	1.63893	0.308905	-0.221989
Italy	Italy	1.42081	-0.0673797	-0.386535	1.19193	-0.907936	-1.64067	2.42161	1.76554	-0.561608	0.113466	0.171445	0.183555	-0.831693	1.55246
Spain	Spain	-1.44613	1.72035	-1.30478	-1.54561	-0.832313	-0.247877	-0.655054	0.226651	-0.785856	1.99998	-2.02633	-1.14867	-0.690694	1.38225
France	France	-0.905325	-0.44791	-0.764476	0.495714	-0.805542	0.744468	-0.809764	-1.37775	0.700735	-0.295499	0.398045	-1.07718	0.0789422	-1.05744
Hungary	Hungary	1.03293	-0.971361	1.97486	0.621036	-0.333906	0.0192412	0.285923	-1.15798	1.51321	-0.386686	0.58717	1.24835	-0.274854	0.0866423
Poland	Poland	-0.355414	0.559565	1.09064	-0.579406	-0.590783	1.20715	-0.34722	-0.544643	1.269	-0.725394	1.44485	0.00398592	0.790698	-1.03204
Germany	Germany	0.598816	0.725521	-0.024778	-1.03072	-0.300025	0.590431	-0.635621	0.0322184	-0.612871	-0.687564	0.179027	0.163122	-0.463528	0.445338
Denmark	Denmark	-1.02292	-1.29828	-0.427186	0.0137457	1.23699	-1.30536	-0.452283	-0.366591	0.470937	-1.27351	0.341296	0.0869457	-1.07573	-1.11314
UnitedKingdom	UnitedKingdom	-0.00985761	-0.929501	0.294377	-0.535573	1.78829	-0.384499	-0.236664	0.4388	-0.783083	1.04102	-1.06021	-1.09904	2.15796	-0.0420726

## Sheet: EUR_0.001
Average PRS of each disorder in the nine European populations (PRS p-value threshold: p < 0.001
Nationality	Coronary Artery Disease	Alzheimer's Disease	Parkinson's Disease	Type 2 Diabetes	Obesity	Chronic Kidney Disease	Crohn's Disease	Asthma	Type 1 Diabetes	Multiple Sclerosis	Rheumatoid Arthritis	Bipolar Disorder	Schizophrenia	Major Depressive Disorder
Greece	0.11943	-0.0888802	1.74692	-0.815138	0.270192	0.721421	-0.308474	0.261738	-0.520887	0.793329	-0.384556	-0.480009	1.28585	-0.472215
Italy	1.45109	0.421568	0.354592	-0.0694132	0.0051647	0.926491	-1.75524	-0.109986	-0.394161	0.987136	-1.74698	-0.979793	-0.235926	-0.23875
Spain	-1.80793	1.7752	-1.24282	-1.34897	-0.428116	-2.04084	-1.18005	-1.14219	0.741613	1.34917	-0.833019	-1.73466	-0.339523	-0.680448
France	-0.0255774	0.22305	-1.58091	1.10192	-1.62296	0.163639	0.982515	-1.38847	1.04082	0.0446104	-0.570905	-0.104143	1.02655	-2.08097
Hungary	1.38183	-1.93977	0.750496	0.848193	1.33304	-1.00943	0.0671926	1.53704	0.453887	-0.233755	0.489594	0.983021	-1.28893	0.393086
Poland	-0.288382	0.247269	0.146783	0.819248	1.11022	-0.258743	-0.0417962	1.35455	0.418852	-1.73896	1.56372	-0.138062	1.28466	0.426834
Germany	-0.30786	-0.320214	0.0259078	-0.396325	-0.0691508	0.510949	0.0810879	0.331235	-0.0805075	-1.20452	0.68872	1.14542	-0.522572	0.934506
Denmark	0.178484	-0.723142	0.193629	1.10058	-1.27804	-0.0525399	1.33407	-0.531166	0.614994	-0.147599	0.788069	0.0899241	-1.23944	1.20601
UnitedKingdom	-0.701086	0.40492	-0.394593	-1.24009	0.679656	1.03905	0.820691	-0.312744	-2.27461	0.150588	0.0053591	1.2183	0.0293324	0.511952

## Sheet: EUR_0.05
Average PRS of each disorder in the nine European populations (PRS p-value threshold: p < 0.05
Nationality	Coronary Artery Disease	Alzheimer's Disease	Parkinson's Disease	Type 2 Diabetes	Obesity	Chronic Kidney Disease	Crohn's Disease	Asthma	Type 1 Diabetes	Multiple Sclerosis	Rheumatoid Arthritis	Bipolar Disorder	Schizophrenia	Major Depressive Disorder
Greece	1.92784	-0.378746	1.13256	1.05207	1.67318	0.803745	-0.720717	0.360269	-0.728293	0.116473	-0.917376	-0.313326	0.88003	-0.75472
Italy	0.372111	-0.475056	1.36035	1.2702	1.38091	1.99024	0.636366	0.156228	-0.59968	0.342521	-1.99662	-0.779889	-0.26432	1.36434
Spain	-0.599535	2.00149	1.08636	0.340519	-0.229999	0.223525	1.11978	-0.645058	0.548173	1.55304	0.914564	-1.50327	-0.241022	-1.44329
France	-1.22171	-0.992641	0.101986	0.643147	-1.07949	0.157355	-1.11877	-0.722543	0.696869	1.0994	-0.315011	-0.555923	0.313897	-0.0241245
Hungary	0.410744	-1.00241	-0.18233	-0.572674	0.613498	0.152304	-0.964629	0.879857	0.771283	-0.597483	0.382828	-0.150064	0.0469988	0.666732
Poland	0.160008	0.28442	-0.99803	-2.06649	-0.126149	-1.42226	-1.23908	1.92837	1.16296	-1.33759	1.09777	-0.238507	2.05903	-0.461712
Germany	-1.39127	0.652956	-0.870574	-0.251651	-0.672296	-0.615802	0.279283	0.177747	0.0599045	-1.33244	-0.277793	1.54257	-1.06033	-0.658922
Denmark	-0.057775	-0.79449	-1.3443	-0.241845	-0.69368	-0.820738	1.07695	-1.29593	0.172783	0.474764	0.86369	0.632486	-1.1212	-0.219702
UnitedKingdom	0.399587	0.704475	-0.286028	-0.173276	-0.865969	-0.468365	0.930812	-0.838943	-2.084	-0.318692	0.24795	1.36593	-0.61308	1.53139

## Sheet: EUR_1
Average PRS of each disorder in the nine European populations (PRS p-value threshold: p < 1
Nationality	Coronary Artery Disease	Alzheimer's Disease	Parkinson's Disease	Type 2 Diabetes	Obesity	Chronic Kidney Disease	Crohn's Disease	Asthma	Type 1 Diabetes	Multiple Sclerosis	Rheumatoid Arthritis	Bipolar Disorder	Schizophrenia	Major Depressive Disorder
Greece	1.52219	-1.25405	1.4401	0.837447	1.33394	1.0509	-0.428069	0.307054	-0.804707	-0.0292636	-1.17676	-0.0885895	1.01564	-0.159532
Italy	1.45987	-0.111155	1.22063	1.82014	1.87105	1.79475	1.21836	0.00652936	-0.779184	0.252302	-0.888096	-0.628737	-0.249086	1.55495
Spain	0.486738	1.36018	0.923213	0.385244	0.284199	0.506341	1.70827	-1.32235	0.589848	1.59636	-0.38394	-1.60063	-0.10291	0.36709
France	-0.589828	-1.20265	0.207441	0.711645	-0.473787	0.131344	-0.646544	-0.792209	0.657003	1.06453	-1.07249	-0.678076	0.629366	0.171783
Hungary	0.0764671	-0.050492	-0.123962	-0.523445	-0.00205497	-0.473038	-0.553429	0.726314	0.653665	-0.824201	1.20243	-0.263067	0.885105	1.21017
Poland	-0.841804	1.58279	-0.689801	-1.37501	-0.963843	-1.34303	-0.592024	2.08205	1.42826	-1.3277	1.4456	-0.211138	1.2125	-0.23691
Germany	-1.41416	0.343307	-1.10216	-0.611248	-0.85689	-0.907191	-0.590468	0.115453	0.0581798	-1.20356	-0.389494	1.54132	-1.08563	-1.24917
Denmark	-0.412763	-0.701276	-1.13294	-0.717049	-0.737891	-0.741621	-1.05404	-0.669399	0.0653241	0.590785	0.780204	0.628868	-0.699105	-1.51338
UnitedKingdom	-0.28671	0.0333436	-0.742517	-0.527726	-0.454728	-0.0184576	0.937942	-0.45344	-1.86839	-0.119243	0.482545	1.30004	-1.60587	-0.145003
