# Supplementary material for: Can polygenic risk scores help explain disease prevalence differences around the world? A worldwide investigation
Source: BMC Genom Data. 2023 Nov 20;24:70. doi: 10.1186/s12863-023-01168-9 (PMC10662565; doi:10.1186/s12863-023-01168-9)
Supplement: Supplementary file 3 — Additional file 3. Average PRS of each disorder in the 24 worldwide populations. Each sheet represents the score calculated using SNPs at different p-value thresholds. [file 12863_2023_1168_MOESM3_ESM.xlsx]

## Sheet: World_5E-08
Average PRS of each disorder in the 24 worldwide populations (PRS p-value threshold: p < 5E-08
Nationality	Coronary Artery Disease	Alzheimer's Disease	Parkinson's Disease	Type 2 Diabetes	Obesity	Chronic Kidney Disease	Crohn's Disease	Asthma	Type 1 Diabetes	Multiple Sclerosis	Rheumatoid Arthritis	Bipolar Disorder	Schizophrenia	Major Depressive Disorder
Kenya	1.84074	2.08313	0.30438	1.07145	1.76938	1.65653	1.48738	-0.784624	-0.328979	1.21802	1.4015	-1.84504	0.99092	1.09871
Nigeria	1.80724	1.95799	0.54258	0.879412	1.87931	1.82546	1.37259	-0.980778	-0.318002	1.52934	1.97534	-2.07479	0.805273	0.979985
SierraLeone	1.8445	2.32074	0.278135	1.13845	1.78447	1.66319	1.23186	-0.856399	-0.287729	1.51647	1.68418	-2.10109	2.26905	1.45086
Gambia	1.81767	2.00403	0.311795	1.29934	1.81087	1.93649	1.55501	-0.816879	-0.336089	1.67686	1.40272	-1.84755	2.84109	0.877657
Greece	-0.880692	-0.751252	-0.513908	-1.01023	-0.866975	-0.837771	-0.819964	0.995137	-0.845347	0.12066	-0.930832	0.784067	-0.36441	-0.781353
Italy	-0.940821	-0.76907	-0.421376	-0.979925	-0.883365	-0.675684	-0.565895	0.88747	-0.814621	0.218921	-1.09687	0.70559	-0.789042	-0.410651
Spain	-0.978375	-0.310888	-0.532675	-1.10908	-0.973707	-0.917035	-0.475392	0.464651	-0.540392	0.745119	-0.648999	0.583916	-0.780396	-0.901809
France	-1.00242	-0.864827	-0.932546	-1.06704	-1.02135	-0.926075	-0.894486	0.423764	-0.504868	0.547928	-0.838162	0.743262	-0.574484	-0.653545
Hungary	-0.939327	-0.866635	-1.04804	-1.23595	-0.926403	-0.926764	-0.865629	1.26931	-0.48709	-0.189688	-0.730803	0.811528	-0.673521	-0.532689
Poland	-0.949018	-0.628561	-1.37939	-1.44348	-0.967883	-1.14187	-0.917011	1.82259	-0.393516	-0.511404	-0.620814	0.796652	0.073077	-0.730095
Germany	-1.00897	-0.560379	-1.32762	-1.19135	-0.998512	-1.0317	-0.632747	0.898825	-0.657042	-0.509164	-0.832436	1.09623	-1.08442	-0.764595
Denmark	-0.957436	-0.828168	-1.52005	-1.18999	-0.999711	-1.05969	-0.483409	0.121202	-0.630075	0.276405	-0.656826	0.943155	-1.107	-0.687759
UnitedKingdom	-0.939759	-0.550847	-1.09016	-1.18046	-1.00937	-1.01155	-0.510769	0.362343	-1.16923	-0.0685006	-0.751553	1.06652	-0.918455	-0.381429
Pakistan	-0.12145	-0.307747	0.040886	0.468991	-0.200245	0.112767	0.235461	-1.08537	-0.69124	-0.363036	-0.370844	0.448071	0.2911	-0.216643
India	0.0488295	-0.493778	0.640711	0.681811	-0.136271	0.112938	0.859075	-1.01765	-0.614257	-0.357024	-0.459271	0.329779	0.16937	-0.296232
Srilanka	0.0596145	-0.18155	1.12032	0.640263	-0.0418457	0.122987	0.68485	-1.44265	-0.380627	-0.268147	-0.181297	0.32738	0.593872	-0.457307
Bangladesh	0.112305	-0.324328	0.779457	1.11361	0.00172762	0.243605	1.14841	-1.4951	-0.207356	-0.525459	-0.0358522	0.367646	0.405548	-0.565588
China	0.603008	-0.485715	1.56545	0.980547	0.582218	0.780795	0.86649	-0.834145	2.03557	-1.95733	0.678316	-0.0294842	-0.884927	1.84667
Vietnam	0.608788	-0.383341	1.45282	1.03753	0.55124	0.740028	1.15984	-0.774044	1.9459	-1.46422	0.599191	-0.211622	-0.342565	1.31113
Japan	0.604167	0.0847171	2.34129	0.871057	0.624078	0.676059	0.0120203	-0.63944	2.16177	-2.16158	2.11759	-0.148962	-1.0604	2.42554
Mexico	-0.176098	-0.232876	0.197801	0.395544	-0.0005075	-0.393017	-0.963827	0.922109	0.985858	-0.152917	-0.454645	-0.258737	-0.102453	-0.545117
PuertoRico	-0.323564	0.159553	-0.273565	-0.223362	-0.28073	-0.248951	-0.897936	0.301305	-0.0732648	0.773741	-0.376156	0.0865984	0.223324	-0.101025
Colombia	-0.328323	0.0791556	-0.217671	-0.50526	-0.249901	-0.371156	-0.697951	0.785481	0.318463	0.513265	-0.673592	-0.0907383	-0.122175	-0.937083
Peru	0.199405	-0.149356	-0.318612	0.558133	0.553479	-0.329587	-1.88797	1.4729	1.83217	-0.608258	-0.199881	-0.482387	0.141612	-1.02764

## Sheet: World_1E-05
Average PRS of each disorder in the 24 worldwide populations (PRS p-value threshold: p < 1E-05
Nationality	Coronary Artery Disease	Alzheimer's Disease	Parkinson's Disease	Type 2 Diabetes	Obesity	Chronic Kidney Disease	Crohn's Disease	Asthma	Type 1 Diabetes	Multiple Sclerosis	Rheumatoid Arthritis	Bipolar Disorder	Schizophrenia	Major Depressive Disorder
Kenya	1.84074	2.08313	0.30438	1.07145	1.76938	1.65653	1.48738	-0.784624	-0.328979	1.21802	1.4015	-1.84504	0.99092	1.09871
Nigeria	1.80724	1.95799	0.54258	0.879412	1.87931	1.82546	1.37259	-0.980778	-0.318002	1.52934	1.97534	-2.07479	0.805273	0.979985
SierraLeone	1.8445	2.32074	0.278135	1.13845	1.78447	1.66319	1.23186	-0.856399	-0.287729	1.51647	1.68418	-2.10109	2.26905	1.45086
Gambia	1.81767	2.00403	0.311795	1.29934	1.81087	1.93649	1.55501	-0.816879	-0.336089	1.67686	1.40272	-1.84755	2.84109	0.877657
Greece	-0.880692	-0.751252	-0.513908	-1.01023	-0.866975	-0.837771	-0.819964	0.995137	-0.845347	0.12066	-0.930832	0.784067	-0.36441	-0.781353
Italy	-0.940821	-0.76907	-0.421376	-0.979925	-0.883365	-0.675684	-0.565895	0.88747	-0.814621	0.218921	-1.09687	0.70559	-0.789042	-0.410651
Spain	-0.978375	-0.310888	-0.532675	-1.10908	-0.973707	-0.917035	-0.475392	0.464651	-0.540392	0.745119	-0.648999	0.583916	-0.780396	-0.901809
France	-1.00242	-0.864827	-0.932546	-1.06704	-1.02135	-0.926075	-0.894486	0.423764	-0.504868	0.547928	-0.838162	0.743262	-0.574484	-0.653545
Hungary	-0.939327	-0.866635	-1.04804	-1.23595	-0.926403	-0.926764	-0.865629	1.26931	-0.48709	-0.189688	-0.730803	0.811528	-0.673521	-0.532689
Poland	-0.949018	-0.628561	-1.37939	-1.44348	-0.967883	-1.14187	-0.917011	1.82259	-0.393516	-0.511404	-0.620814	0.796652	0.073077	-0.730095
Germany	-1.00897	-0.560379	-1.32762	-1.19135	-0.998512	-1.0317	-0.632747	0.898825	-0.657042	-0.509164	-0.832436	1.09623	-1.08442	-0.764595
Denmark	-0.957436	-0.828168	-1.52005	-1.18999	-0.999711	-1.05969	-0.483409	0.121202	-0.630075	0.276405	-0.656826	0.943155	-1.107	-0.687759
UnitedKingdom	-0.939759	-0.550847	-1.09016	-1.18046	-1.00937	-1.01155	-0.510769	0.362343	-1.16923	-0.0685006	-0.751553	1.06652	-0.918455	-0.381429
Pakistan	-0.12145	-0.307747	0.040886	0.468991	-0.200245	0.112767	0.235461	-1.08537	-0.69124	-0.363036	-0.370844	0.448071	0.2911	-0.216643
India	0.0488295	-0.493778	0.640711	0.681811	-0.136271	0.112938	0.859075	-1.01765	-0.614257	-0.357024	-0.459271	0.329779	0.16937	-0.296232
Srilanka	0.0596145	-0.18155	1.12032	0.640263	-0.0418457	0.122987	0.68485	-1.44265	-0.380627	-0.268147	-0.181297	0.32738	0.593872	-0.457307
Bangladesh	0.112305	-0.324328	0.779457	1.11361	0.00172762	0.243605	1.14841	-1.4951	-0.207356	-0.525459	-0.0358522	0.367646	0.405548	-0.565588
China	0.603008	-0.485715	1.56545	0.980547	0.582218	0.780795	0.86649	-0.834145	2.03557	-1.95733	0.678316	-0.0294842	-0.884927	1.84667
Vietnam	0.608788	-0.383341	1.45282	1.03753	0.55124	0.740028	1.15984	-0.774044	1.9459	-1.46422	0.599191	-0.211622	-0.342565	1.31113
Japan	0.604167	0.0847171	2.34129	0.871057	0.624078	0.676059	0.0120203	-0.63944	2.16177	-2.16158	2.11759	-0.148962	-1.0604	2.42554
Mexico	-0.176098	-0.232876	0.197801	0.395544	-0.0005075	-0.393017	-0.963827	0.922109	0.985858	-0.152917	-0.454645	-0.258737	-0.102453	-0.545117
PuertoRico	-0.323564	0.159553	-0.273565	-0.223362	-0.28073	-0.248951	-0.897936	0.301305	-0.0732648	0.773741	-0.376156	0.0865984	0.223324	-0.101025
Colombia	-0.328323	0.0791556	-0.217671	-0.50526	-0.249901	-0.371156	-0.697951	0.785481	0.318463	0.513265	-0.673592	-0.0907383	-0.122175	-0.937083
Peru	0.199405	-0.149356	-0.318612	0.558133	0.553479	-0.329587	-1.88797	1.4729	1.83217	-0.608258	-0.199881	-0.482387	0.141612	-1.02764

## Sheet: World_0.001
Average PRS of each disorder in the 24 worldwide populations (PRS p-value threshold: p < 0.001
Nationality	Coronary Artery Disease	Alzheimer's Disease	Parkinson's Disease	Type 2 Diabetes	Obesity	Chronic Kidney Disease	Crohn's Disease	Asthma	Type 1 Diabetes	Multiple Sclerosis	Rheumatoid Arthritis	Bipolar Disorder	Schizophrenia	Major Depressive Disorder
Kenya	1.84074	2.08313	0.30438	1.07145	1.76938	1.65653	1.48738	-0.784624	-0.328979	1.21802	1.4015	-1.84504	0.99092	1.09871
Nigeria	1.80724	1.95799	0.54258	0.879412	1.87931	1.82546	1.37259	-0.980778	-0.318002	1.52934	1.97534	-2.07479	0.805273	0.979985
SierraLeone	1.8445	2.32074	0.278135	1.13845	1.78447	1.66319	1.23186	-0.856399	-0.287729	1.51647	1.68418	-2.10109	2.26905	1.45086
Gambia	1.81767	2.00403	0.311795	1.29934	1.81087	1.93649	1.55501	-0.816879	-0.336089	1.67686	1.40272	-1.84755	2.84109	0.877657
Greece	-0.880692	-0.751252	-0.513908	-1.01023	-0.866975	-0.837771	-0.819964	0.995137	-0.845347	0.12066	-0.930832	0.784067	-0.36441	-0.781353
Italy	-0.940821	-0.76907	-0.421376	-0.979925	-0.883365	-0.675684	-0.565895	0.88747	-0.814621	0.218921	-1.09687	0.70559	-0.789042	-0.410651
Spain	-0.978375	-0.310888	-0.532675	-1.10908	-0.973707	-0.917035	-0.475392	0.464651	-0.540392	0.745119	-0.648999	0.583916	-0.780396	-0.901809
France	-1.00242	-0.864827	-0.932546	-1.06704	-1.02135	-0.926075	-0.894486	0.423764	-0.504868	0.547928	-0.838162	0.743262	-0.574484	-0.653545
Hungary	-0.939327	-0.866635	-1.04804	-1.23595	-0.926403	-0.926764	-0.865629	1.26931	-0.48709	-0.189688	-0.730803	0.811528	-0.673521	-0.532689
Poland	-0.949018	-0.628561	-1.37939	-1.44348	-0.967883	-1.14187	-0.917011	1.82259	-0.393516	-0.511404	-0.620814	0.796652	0.073077	-0.730095
Germany	-1.00897	-0.560379	-1.32762	-1.19135	-0.998512	-1.0317	-0.632747	0.898825	-0.657042	-0.509164	-0.832436	1.09623	-1.08442	-0.764595
Denmark	-0.957436	-0.828168	-1.52005	-1.18999	-0.999711	-1.05969	-0.483409	0.121202	-0.630075	0.276405	-0.656826	0.943155	-1.107	-0.687759
UnitedKingdom	-0.939759	-0.550847	-1.09016	-1.18046	-1.00937	-1.01155	-0.510769	0.362343	-1.16923	-0.0685006	-0.751553	1.06652	-0.918455	-0.381429
Pakistan	-0.12145	-0.307747	0.040886	0.468991	-0.200245	0.112767	0.235461	-1.08537	-0.69124	-0.363036	-0.370844	0.448071	0.2911	-0.216643
India	0.0488295	-0.493778	0.640711	0.681811	-0.136271	0.112938	0.859075	-1.01765	-0.614257	-0.357024	-0.459271	0.329779	0.16937	-0.296232
Srilanka	0.0596145	-0.18155	1.12032	0.640263	-0.0418457	0.122987	0.68485	-1.44265	-0.380627	-0.268147	-0.181297	0.32738	0.593872	-0.457307
Bangladesh	0.112305	-0.324328	0.779457	1.11361	0.00172762	0.243605	1.14841	-1.4951	-0.207356	-0.525459	-0.0358522	0.367646	0.405548	-0.565588
China	0.603008	-0.485715	1.56545	0.980547	0.582218	0.780795	0.86649	-0.834145	2.03557	-1.95733	0.678316	-0.0294842	-0.884927	1.84667
Vietnam	0.608788	-0.383341	1.45282	1.03753	0.55124	0.740028	1.15984	-0.774044	1.9459	-1.46422	0.599191	-0.211622	-0.342565	1.31113
Japan	0.604167	0.0847171	2.34129	0.871057	0.624078	0.676059	0.0120203	-0.63944	2.16177	-2.16158	2.11759	-0.148962	-1.0604	2.42554
Mexico	-0.176098	-0.232876	0.197801	0.395544	-0.0005075	-0.393017	-0.963827	0.922109	0.985858	-0.152917	-0.454645	-0.258737	-0.102453	-0.545117
PuertoRico	-0.323564	0.159553	-0.273565	-0.223362	-0.28073	-0.248951	-0.897936	0.301305	-0.0732648	0.773741	-0.376156	0.0865984	0.223324	-0.101025
Colombia	-0.328323	0.0791556	-0.217671	-0.50526	-0.249901	-0.371156	-0.697951	0.785481	0.318463	0.513265	-0.673592	-0.0907383	-0.122175	-0.937083
Peru	0.199405	-0.149356	-0.318612	0.558133	0.553479	-0.329587	-1.88797	1.4729	1.83217	-0.608258	-0.199881	-0.482387	0.141612	-1.02764

## Sheet: World_0.05
Average PRS of each disorder in the 24 worldwide populations (PRS p-value threshold: p < 0.05
Nationality	Coronary Artery Disease	Alzheimer's Disease	Parkinson's Disease	Type 2 Diabetes	Obesity	Chronic Kidney Disease	Crohn's Disease	Asthma	Type 1 Diabetes	Multiple Sclerosis	Rheumatoid Arthritis	Bipolar Disorder	Schizophrenia	Major Depressive Disorder
Kenya	1.84074	2.08313	0.30438	1.07145	1.76938	1.65653	1.48738	-0.784624	-0.328979	1.21802	1.4015	-1.84504	0.99092	1.09871
Nigeria	1.80724	1.95799	0.54258	0.879412	1.87931	1.82546	1.37259	-0.980778	-0.318002	1.52934	1.97534	-2.07479	0.805273	0.979985
SierraLeone	1.8445	2.32074	0.278135	1.13845	1.78447	1.66319	1.23186	-0.856399	-0.287729	1.51647	1.68418	-2.10109	2.26905	1.45086
Gambia	1.81767	2.00403	0.311795	1.29934	1.81087	1.93649	1.55501	-0.816879	-0.336089	1.67686	1.40272	-1.84755	2.84109	0.877657
Greece	-0.880692	-0.751252	-0.513908	-1.01023	-0.866975	-0.837771	-0.819964	0.995137	-0.845347	0.12066	-0.930832	0.784067	-0.36441	-0.781353
Italy	-0.940821	-0.76907	-0.421376	-0.979925	-0.883365	-0.675684	-0.565895	0.88747	-0.814621	0.218921	-1.09687	0.70559	-0.789042	-0.410651
Spain	-0.978375	-0.310888	-0.532675	-1.10908	-0.973707	-0.917035	-0.475392	0.464651	-0.540392	0.745119	-0.648999	0.583916	-0.780396	-0.901809
France	-1.00242	-0.864827	-0.932546	-1.06704	-1.02135	-0.926075	-0.894486	0.423764	-0.504868	0.547928	-0.838162	0.743262	-0.574484	-0.653545
Hungary	-0.939327	-0.866635	-1.04804	-1.23595	-0.926403	-0.926764	-0.865629	1.26931	-0.48709	-0.189688	-0.730803	0.811528	-0.673521	-0.532689
Poland	-0.949018	-0.628561	-1.37939	-1.44348	-0.967883	-1.14187	-0.917011	1.82259	-0.393516	-0.511404	-0.620814	0.796652	0.073077	-0.730095
Germany	-1.00897	-0.560379	-1.32762	-1.19135	-0.998512	-1.0317	-0.632747	0.898825	-0.657042	-0.509164	-0.832436	1.09623	-1.08442	-0.764595
Denmark	-0.957436	-0.828168	-1.52005	-1.18999	-0.999711	-1.05969	-0.483409	0.121202	-0.630075	0.276405	-0.656826	0.943155	-1.107	-0.687759
UnitedKingdom	-0.939759	-0.550847	-1.09016	-1.18046	-1.00937	-1.01155	-0.510769	0.362343	-1.16923	-0.0685006	-0.751553	1.06652	-0.918455	-0.381429
Pakistan	-0.12145	-0.307747	0.040886	0.468991	-0.200245	0.112767	0.235461	-1.08537	-0.69124	-0.363036	-0.370844	0.448071	0.2911	-0.216643
India	0.0488295	-0.493778	0.640711	0.681811	-0.136271	0.112938	0.859075	-1.01765	-0.614257	-0.357024	-0.459271	0.329779	0.16937	-0.296232
Srilanka	0.0596145	-0.18155	1.12032	0.640263	-0.0418457	0.122987	0.68485	-1.44265	-0.380627	-0.268147	-0.181297	0.32738	0.593872	-0.457307
Bangladesh	0.112305	-0.324328	0.779457	1.11361	0.00172762	0.243605	1.14841	-1.4951	-0.207356	-0.525459	-0.0358522	0.367646	0.405548	-0.565588
China	0.603008	-0.485715	1.56545	0.980547	0.582218	0.780795	0.86649	-0.834145	2.03557	-1.95733	0.678316	-0.0294842	-0.884927	1.84667
Vietnam	0.608788	-0.383341	1.45282	1.03753	0.55124	0.740028	1.15984	-0.774044	1.9459	-1.46422	0.599191	-0.211622	-0.342565	1.31113
Japan	0.604167	0.0847171	2.34129	0.871057	0.624078	0.676059	0.0120203	-0.63944	2.16177	-2.16158	2.11759	-0.148962	-1.0604	2.42554
Mexico	-0.176098	-0.232876	0.197801	0.395544	-0.0005075	-0.393017	-0.963827	0.922109	0.985858	-0.152917	-0.454645	-0.258737	-0.102453	-0.545117
PuertoRico	-0.323564	0.159553	-0.273565	-0.223362	-0.28073	-0.248951	-0.897936	0.301305	-0.0732648	0.773741	-0.376156	0.0865984	0.223324	-0.101025
Colombia	-0.328323	0.0791556	-0.217671	-0.50526	-0.249901	-0.371156	-0.697951	0.785481	0.318463	0.513265	-0.673592	-0.0907383	-0.122175	-0.937083
Peru	0.199405	-0.149356	-0.318612	0.558133	0.553479	-0.329587	-1.88797	1.4729	1.83217	-0.608258	-0.199881	-0.482387	0.141612	-1.02764

## Sheet: World_1
Average PRS of each disorder in the 24 worldwide populations (PRS p-value threshold: p < 1
Nationality	Coronary Artery Disease	Alzheimer's Disease	Parkinson's Disease	Type 2 Diabetes	Obesity	Chronic Kidney Disease	Crohn's Disease	Asthma	Type 1 Diabetes	Multiple Sclerosis	Rheumatoid Arthritis	Bipolar Disorder	Schizophrenia	Major Depressive Disorder
Kenya	1.84074	2.08313	0.30438	1.07145	1.76938	1.65653	1.48738	-0.784624	-0.328979	1.21802	1.4015	-1.84504	0.99092	1.09871
Nigeria	1.80724	1.95799	0.54258	0.879412	1.87931	1.82546	1.37259	-0.980778	-0.318002	1.52934	1.97534	-2.07479	0.805273	0.979985
SierraLeone	1.8445	2.32074	0.278135	1.13845	1.78447	1.66319	1.23186	-0.856399	-0.287729	1.51647	1.68418	-2.10109	2.26905	1.45086
Gambia	1.81767	2.00403	0.311795	1.29934	1.81087	1.93649	1.55501	-0.816879	-0.336089	1.67686	1.40272	-1.84755	2.84109	0.877657
Greece	-0.880692	-0.751252	-0.513908	-1.01023	-0.866975	-0.837771	-0.819964	0.995137	-0.845347	0.12066	-0.930832	0.784067	-0.36441	-0.781353
Italy	-0.940821	-0.76907	-0.421376	-0.979925	-0.883365	-0.675684	-0.565895	0.88747	-0.814621	0.218921	-1.09687	0.70559	-0.789042	-0.410651
Spain	-0.978375	-0.310888	-0.532675	-1.10908	-0.973707	-0.917035	-0.475392	0.464651	-0.540392	0.745119	-0.648999	0.583916	-0.780396	-0.901809
France	-1.00242	-0.864827	-0.932546	-1.06704	-1.02135	-0.926075	-0.894486	0.423764	-0.504868	0.547928	-0.838162	0.743262	-0.574484	-0.653545
Hungary	-0.939327	-0.866635	-1.04804	-1.23595	-0.926403	-0.926764	-0.865629	1.26931	-0.48709	-0.189688	-0.730803	0.811528	-0.673521	-0.532689
Poland	-0.949018	-0.628561	-1.37939	-1.44348	-0.967883	-1.14187	-0.917011	1.82259	-0.393516	-0.511404	-0.620814	0.796652	0.073077	-0.730095
Germany	-1.00897	-0.560379	-1.32762	-1.19135	-0.998512	-1.0317	-0.632747	0.898825	-0.657042	-0.509164	-0.832436	1.09623	-1.08442	-0.764595
Denmark	-0.957436	-0.828168	-1.52005	-1.18999	-0.999711	-1.05969	-0.483409	0.121202	-0.630075	0.276405	-0.656826	0.943155	-1.107	-0.687759
UnitedKingdom	-0.939759	-0.550847	-1.09016	-1.18046	-1.00937	-1.01155	-0.510769	0.362343	-1.16923	-0.0685006	-0.751553	1.06652	-0.918455	-0.381429
Pakistan	-0.12145	-0.307747	0.040886	0.468991	-0.200245	0.112767	0.235461	-1.08537	-0.69124	-0.363036	-0.370844	0.448071	0.2911	-0.216643
India	0.0488295	-0.493778	0.640711	0.681811	-0.136271	0.112938	0.859075	-1.01765	-0.614257	-0.357024	-0.459271	0.329779	0.16937	-0.296232
Srilanka	0.0596145	-0.18155	1.12032	0.640263	-0.0418457	0.122987	0.68485	-1.44265	-0.380627	-0.268147	-0.181297	0.32738	0.593872	-0.457307
Bangladesh	0.112305	-0.324328	0.779457	1.11361	0.00172762	0.243605	1.14841	-1.4951	-0.207356	-0.525459	-0.0358522	0.367646	0.405548	-0.565588
China	0.603008	-0.485715	1.56545	0.980547	0.582218	0.780795	0.86649	-0.834145	2.03557	-1.95733	0.678316	-0.0294842	-0.884927	1.84667
Vietnam	0.608788	-0.383341	1.45282	1.03753	0.55124	0.740028	1.15984	-0.774044	1.9459	-1.46422	0.599191	-0.211622	-0.342565	1.31113
Japan	0.604167	0.0847171	2.34129	0.871057	0.624078	0.676059	0.0120203	-0.63944	2.16177	-2.16158	2.11759	-0.148962	-1.0604	2.42554
Mexico	-0.176098	-0.232876	0.197801	0.395544	-0.0005075	-0.393017	-0.963827	0.922109	0.985858	-0.152917	-0.454645	-0.258737	-0.102453	-0.545117
PuertoRico	-0.323564	0.159553	-0.273565	-0.223362	-0.28073	-0.248951	-0.897936	0.301305	-0.0732648	0.773741	-0.376156	0.0865984	0.223324	-0.101025
Colombia	-0.328323	0.0791556	-0.217671	-0.50526	-0.249901	-0.371156	-0.697951	0.785481	0.318463	0.513265	-0.673592	-0.0907383	-0.122175	-0.937083
Peru	0.199405	-0.149356	-0.318612	0.558133	0.553479	-0.329587	-1.88797	1.4729	1.83217	-0.608258	-0.199881	-0.482387	0.141612	-1.02764
